# Supplementary material for: The Spike Protein of SARS-coV2 19B (S) Clade Mirrors Critical Features of Viral Adaptation and Coevolution
Source: Microorganisms. 2022 Oct 12;10(10):2017. doi: 10.3390/microorganisms10102017 (PMC9609303; doi:10.3390/microorganisms10102017)
Supplement: Supplementary file 1 [file microorganisms-10-02017-s001.zip]

Archive with 1 entries (1 files):
- microorganisms-1945647-supplementary.pdf
